# Supplementary material for: Bet hedging in a unicellular microalga
Source: Nat Commun. 2024 Mar 7;15:2063. doi: 10.1038/s41467-024-46297-6 (PMC10920660; doi:10.1038/s41467-024-46297-6)
Supplement: Supplementary file 4 — Source Data [file 41467_2024_46297_MOESM4_ESM.xlsx]

## Sheet: Fig1b-Growth curve phenotypi
Data for population growth and diversification over time (cell number) - Fig. 1b
time	phenotype	number
0	Total number	10272.4
0	Total number	9000.54
0	Total number	10174.5
0	Mobile subunit	10272.4
0	Mobile subunit	9000.54
0	Mobile subunit	10174.5
0	Non-mobile subunit	0
0	Non-mobile subunit	0
0	Non-mobile subunit	0
1	Total number	12366
1	Total number	10878.9
1	Total number	10957.2
1	Mobile subunit	11744.5
1	Mobile subunit	10140.1
1	Mobile subunit	10675.4
1	Non-mobile subunit	621.429
1	Non-mobile subunit	738.827
1	Non-mobile subunit	281.756
2	Total number	11524.6
2	Total number	14303
2	Total number	10918
2	Mobile subunit	10174.5
2	Mobile subunit	13089.9
2	Mobile subunit	9470.13
2	Non-mobile subunit	1350.08
2	Non-mobile subunit	1213.12
2	Non-mobile subunit	1447.91
3	Total number	18235.9
3	Total number	18588.1
3	Total number	15261.8
3	Mobile subunit	16768.4
3	Mobile subunit	16709.7
3	Mobile subunit	13500.8
3	Non-mobile subunit	1467.48
3	Non-mobile subunit	1878.37
3	Non-mobile subunit	1760.98
4	Total number	13574.2
4	Total number	17242.9
4	Total number	20764.8
4	Mobile subunit	11764.3
4	Mobile subunit	15824.3
4	Mobile subunit	19786.5
4	Non-mobile subunit	1809.89
4	Non-mobile subunit	1418.56
4	Non-mobile subunit	978.32
5	Total number	24213.4
5	Total number	27637.5
5	Total number	26047.8
5	Mobile subunit	22012.2
5	Mobile subunit	26292.3
5	Mobile subunit	24091.1
5	Non-mobile subunit	2201.22
5	Non-mobile subunit	1345.19
5	Non-mobile subunit	1956.64
6	Total number	32773.7
6	Total number	40111.1
6	Total number	35464.1
6	Mobile subunit	27515.2
6	Mobile subunit	36931.6
6	Mobile subunit	32040
6	Non-mobile subunit	5258.47
6	Non-mobile subunit	3179.54
6	Non-mobile subunit	3424.12
7	Total number	58699.2
7	Total number	56620.2
7	Total number	36564.7
7	Mobile subunit	55519.6
7	Mobile subunit	47570.8
7	Mobile subunit	28493.6
7	Non-mobile subunit	3179.54
7	Non-mobile subunit	9049.46
7	Non-mobile subunit	8071.14
8	Total number	57170.5
8	Total number	45736.4
8	Total number	55287.3
8	Mobile subunit	43584.1
8	Mobile subunit	40086.6
8	Mobile subunit	33091.7
8	Non-mobile subunit	13586.4
8	Non-mobile subunit	5649.8
8	Non-mobile subunit	22195.6
9	Total number	54663.6
9	Total number	76675.8
9	Total number	82912.6
9	Mobile subunit	37136
9	Mobile subunit	55696.7
9	Mobile subunit	60466
9	Non-mobile subunit	17527.6
9	Non-mobile subunit	20979.1
9	Non-mobile subunit	22446.6
10	Total number	76431.2
10	Total number	78387.9
10	Total number	68726.9
10	Mobile subunit	50799.2
10	Mobile subunit	54223.4
10	Mobile subunit	33409.6
10	Non-mobile subunit	25632
10	Non-mobile subunit	24164.5
10	Non-mobile subunit	35317.3
11	Total number	91472.9
11	Total number	96731.3
11	Total number	92940.4
11	Mobile subunit	56449
11	Mobile subunit	69729.7
11	Mobile subunit	49405.1
11	Non-mobile subunit	35023.8
11	Non-mobile subunit	27001.6
11	Non-mobile subunit	43535.2
12	Total number	66770.3
12	Total number	116175
12	Total number	116665
12	Mobile subunit	45981
12	Mobile subunit	45981
12	Mobile subunit	77287.2
12	Non-mobile subunit	61609.7
12	Non-mobile subunit	20789.3
12	Non-mobile subunit	38888.2
13	Total number	55054.9
13	Total number	140389
13	Total number	125469
13	Mobile subunit	56400.1
13	Mobile subunit	84673.6
13	Mobile subunit	89049.1
13	Non-mobile subunit	49258.4
13	Non-mobile subunit	55715.3
13	Non-mobile subunit	36420.4
14	Total number	128160
14	Total number	113730
14	Total number	158243
14	Mobile subunit	60166.7
14	Mobile subunit	76308.9
14	Mobile subunit	110795
14	Non-mobile subunit	67993.2
14	Non-mobile subunit	37420.7
14	Non-mobile subunit	47448.5
15	Total number	138921
15	Total number	135986
15	Total number	157020
15	Mobile subunit	53807.6
15	Mobile subunit	69949.8
15	Mobile subunit	97342.8
15	Non-mobile subunit	85113.8
15	Non-mobile subunit	66036.6
15	Non-mobile subunit	59677.5
16	Total number	169494
16	Total number	173407
16	Total number	167782
16	Mobile subunit	73374
16	Mobile subunit	86336.7
16	Mobile subunit	76308.9
16	Non-mobile subunit	96119.9
16	Non-mobile subunit	87070.4
16	Non-mobile subunit	91472.9
17	Total number	154574
17	Total number	209605
17	Total number	173407
17	Mobile subunit	49698.6
17	Mobile subunit	73056
17	Mobile subunit	40355.7
17	Non-mobile subunit	104876
17	Non-mobile subunit	136549
17	Non-mobile subunit	133051
18	Total number	165336
18	Total number	208871
18	Total number	216453
18	Mobile subunit	37322.9
18	Mobile subunit	27432.1
18	Mobile subunit	32419.1
18	Non-mobile subunit	128013
18	Non-mobile subunit	181439
18	Non-mobile subunit	184034
19	Total number	218410
19	Total number	188082
19	Total number	208382
19	Mobile subunit	20197.4
19	Mobile subunit	31770.9
19	Mobile subunit	16024.9
19	Non-mobile subunit	198212
19	Non-mobile subunit	156311
19	Non-mobile subunit	192357
20	Total number	166314
20	Total number	215719
20	Total number	232840
20	Mobile subunit	20349
20	Mobile subunit	20481.1
20	Mobile subunit	32460.6
20	Non-mobile subunit	145965
20	Non-mobile subunit	195238
20	Non-mobile subunit	200379

## Sheet: Fig1c-Percentage over time
Data for population composition (mobile vs. non-mobile) over time (percentage) - Fig. 1c
time	phenotype	percentage
0	Mobile	1
0	Mobile	1
0	Mobile	1
0	Non-mobile	0
0	Non-mobile	0
0	Non-mobile	0
1	Mobile	0.949747
1	Mobile	0.932086
1	Mobile	0.974286
1	Non-mobile	0.0502532
1	Non-mobile	0.0679137
1	Non-mobile	0.0257143
2	Mobile	0.882852
2	Mobile	0.915185
2	Mobile	0.867384
2	Non-mobile	0.117148
2	Non-mobile	0.0848153
2	Non-mobile	0.132616
3	Mobile	0.919528
3	Mobile	0.898947
3	Mobile	0.884615
3	Non-mobile	0.0804721
3	Non-mobile	0.101053
3	Non-mobile	0.115385
4	Mobile	0.866667
4	Mobile	0.91773
4	Mobile	0.952886
4	Non-mobile	0.133333
4	Non-mobile	0.0822695
4	Non-mobile	0.0471143
5	Mobile	0.909091
5	Mobile	0.951327
5	Mobile	0.924883
5	Non-mobile	0.0909091
5	Non-mobile	0.0486726
5	Non-mobile	0.0751174
6	Mobile	0.839552
6	Mobile	0.920732
6	Mobile	0.903448
6	Non-mobile	0.160448
6	Non-mobile	0.0792683
6	Non-mobile	0.0965517
7	Mobile	0.945833
7	Mobile	0.840173
7	Mobile	0.779264
7	Non-mobile	0.0541667
7	Non-mobile	0.159827
7	Non-mobile	0.220736
8	Mobile	0.762353
8	Mobile	0.876471
8	Mobile	0.59854
8	Non-mobile	0.237647
8	Non-mobile	0.123529
8	Non-mobile	0.40146
9	Mobile	0.679356
9	Mobile	0.726392
9	Mobile	0.729274
9	Non-mobile	0.320644
9	Non-mobile	0.273608
9	Non-mobile	0.270726
10	Mobile	0.66464
10	Mobile	0.691732
10	Mobile	0.486121
10	Non-mobile	0.33536
10	Non-mobile	0.308268
10	Non-mobile	0.513879
11	Mobile	0.617112
11	Mobile	0.72086
11	Mobile	0.531579
11	Non-mobile	0.382888
11	Non-mobile	0.27914
11	Non-mobile	0.468421
12	Mobile	0.688645
12	Mobile	0.665263
12	Mobile	0.528092
12	Non-mobile	0.311355
12	Non-mobile	0.334737
12	Non-mobile	0.471908
13	Mobile	0.533796
13	Mobile	0.603136
13	Mobile	0.709727
13	Non-mobile	0.466204
13	Non-mobile	0.396864
13	Non-mobile	0.290273
14	Mobile	0.469466
14	Mobile	0.670968
14	Mobile	0.700155
14	Non-mobile	0.530534
14	Non-mobile	0.329032
14	Non-mobile	0.299845
15	Mobile	0.387324
15	Mobile	0.514388
15	Mobile	0.619938
15	Non-mobile	0.612676
15	Non-mobile	0.485612
15	Non-mobile	0.380062
16	Mobile	0.4329
16	Mobile	0.497884
16	Mobile	0.45481
16	Non-mobile	0.5671
16	Non-mobile	0.502116
16	Non-mobile	0.54519
17	Mobile	0.321519
17	Mobile	0.348541
17	Mobile	0.232722
17	Non-mobile	0.678481
17	Non-mobile	0.651459
17	Non-mobile	0.767278
18	Mobile	0.22574
18	Mobile	0.131335
18	Mobile	0.149774
18	Non-mobile	0.77426
18	Non-mobile	0.868665
18	Non-mobile	0.850226
19	Mobile	0.0924748
19	Mobile	0.168921
19	Mobile	0.0769014
19	Non-mobile	0.907525
19	Non-mobile	0.831079
19	Non-mobile	0.923099
20	Mobile	0.122353
20	Mobile	0.0949433
20	Mobile	0.139412
20	Non-mobile	0.877647
20	Non-mobile	0.905057
20	Non-mobile	0.860588

## Sheet: Fig1f-cell size
Cell size comparison between mobile and non-mobile cells - Fig. 1f
phenotype	cell size
Non-mobile	23.14
Non-mobile	21.46
Non-mobile	35.46
Non-mobile	38.81
Non-mobile	30.56
Non-mobile	24.91
Non-mobile	13.86
Non-mobile	15.21
Non-mobile	24.47
Non-mobile	35.1
Non-mobile	34.43
Non-mobile	20.9
Non-mobile	23.48
Non-mobile	33.11
Non-mobile	15.25
Non-mobile	16.45
Non-mobile	16.32
Non-mobile	14.83
Non-mobile	21.09
Non-mobile	22.33
Non-mobile	21.51
Non-mobile	20.46
Non-mobile	19.73
Non-mobile	16.84
Non-mobile	26.5
Non-mobile	27.91
Non-mobile	17.38
Non-mobile	18.76
Non-mobile	21.4
Non-mobile	15.36
Non-mobile	16.58
Non-mobile	19.46
Non-mobile	30.87
Non-mobile	19.31
Non-mobile	19.81
Non-mobile	17.26
Non-mobile	18.74
Non-mobile	17.38
Non-mobile	27.27
Non-mobile	30.92
Non-mobile	19.66
Non-mobile	18.83
Non-mobile	15.7
Non-mobile	22.25
Non-mobile	21.69
Non-mobile	19.31
Non-mobile	17.6
Non-mobile	19.31
Non-mobile	17.26
Non-mobile	19.81
Non-mobile	44.86
Non-mobile	28.49
Non-mobile	24.63
Non-mobile	15.83
Non-mobile	16.97
Non-mobile	14.4
Non-mobile	27.08
Non-mobile	28.46
Non-mobile	20.29
Non-mobile	19.82
Non-mobile	19.82
Non-mobile	15.7
Non-mobile	23.68
Non-mobile	18.59
Non-mobile	35.74
Non-mobile	18.26
Non-mobile	25.01
Non-mobile	16.49
Non-mobile	29.74
Non-mobile	18.79
Non-mobile	18
Non-mobile	16.49
Non-mobile	15.36
Non-mobile	21.38
Non-mobile	19.77
Non-mobile	20.59
Non-mobile	24.63
Non-mobile	24.49
Non-mobile	15.68
Non-mobile	16.97
Non-mobile	14.9
Non-mobile	24.98
Non-mobile	27.11
Non-mobile	24.82
Non-mobile	19.77
Non-mobile	20.59
Non-mobile	14.46
Non-mobile	15.36
Non-mobile	30.92
Non-mobile	21.83
Non-mobile	16.45
Non-mobile	35.74
Non-mobile	18.26
Non-mobile	18.59
Non-mobile	23.68
Non-mobile	19.82
Non-mobile	15.47
Non-mobile	25.01
Non-mobile	29.74
Non-mobile	16.49
Non-mobile	18
Non-mobile	16.84
Non-mobile	19.6
Non-mobile	22.74
Non-mobile	36.71
Non-mobile	18
Non-mobile	20.53
Non-mobile	15.16
Non-mobile	15.7
Non-mobile	16.52
Non-mobile	29.99
Non-mobile	18.32
Non-mobile	18.7
Non-mobile	23.08
Non-mobile	26.63
Non-mobile	29.69
Non-mobile	18.97
Non-mobile	21.69
Non-mobile	27.19
Non-mobile	20.01
Non-mobile	36.52
Non-mobile	28.59
Non-mobile	27.96
Non-mobile	21.19
Non-mobile	19.92
Non-mobile	15.98
Non-mobile	33.61
Non-mobile	23.5
Non-mobile	27.07
Non-mobile	35.49
Non-mobile	21.99
Non-mobile	29.09
Non-mobile	24.59
Non-mobile	18.9
Non-mobile	22.29
Non-mobile	23.92
Non-mobile	45.2
Non-mobile	16.44
Non-mobile	16.52
Non-mobile	14.75
Non-mobile	20.61
Non-mobile	39.76
Non-mobile	40
Non-mobile	21.95
Non-mobile	23.08
Non-mobile	15.36
Non-mobile	20.79
Non-mobile	39.48
Non-mobile	22.11
Non-mobile	36.65
Non-mobile	27.39
Non-mobile	21.33
Non-mobile	16.91
Non-mobile	24.59
Non-mobile	24.54
Non-mobile	20.44
Non-mobile	19.98
Non-mobile	15.98
Non-mobile	41.25
Non-mobile	22.84
Non-mobile	21.47
Non-mobile	18.89
Non-mobile	12.75
Non-mobile	15.36
Non-mobile	31.35
Non-mobile	20.64
Non-mobile	19.66
Non-mobile	15.81
Non-mobile	18.26
Non-mobile	21.75
Non-mobile	19.16
Non-mobile	29.95
Non-mobile	18.1
Non-mobile	34.27
Non-mobile	22.2
Non-mobile	19.67
Non-mobile	21.68
Non-mobile	26.9
Non-mobile	17.85
Non-mobile	18.5
Non-mobile	21.13
Non-mobile	14.67
Non-mobile	28.01
Non-mobile	19.34
Non-mobile	18.25
Non-mobile	18.69
Non-mobile	26.04
Non-mobile	22.35
Non-mobile	21.68
Non-mobile	19.16
Non-mobile	20.06
Non-mobile	19.9
Non-mobile	21.19
Non-mobile	43.67
Non-mobile	20.2
Non-mobile	17.73
Non-mobile	21.24
Non-mobile	18.69
Non-mobile	22.2
Non-mobile	32.48
Non-mobile	36.85
Non-mobile	18.1
Non-mobile	23.04
Non-mobile	16.83
Non-mobile	23.45
Non-mobile	28.14
Non-mobile	22.74
Non-mobile	29.2
Non-mobile	23.8
Non-mobile	40.24
Non-mobile	19.3
Non-mobile	21.31
Non-mobile	17.23
Non-mobile	19.77
Non-mobile	21.66
Non-mobile	31.6
Non-mobile	26.62
Non-mobile	17.49
Non-mobile	22.53
Non-mobile	21.69
Non-mobile	18.55
Non-mobile	34.74
Non-mobile	27.11
Non-mobile	24.85
Non-mobile	22.33
Non-mobile	18.59
Non-mobile	38.77
Non-mobile	28.23
Non-mobile	31.44
Non-mobile	22.8
Non-mobile	21.85
Non-mobile	21.52
Non-mobile	42.6
Non-mobile	31.44
Non-mobile	30.44
Non-mobile	29.55
Non-mobile	26.91
Non-mobile	32.62
Non-mobile	33.7
Non-mobile	27.19
Non-mobile	14.32
Non-mobile	42.52
Non-mobile	41.57
Non-mobile	36.71
Non-mobile	14.81
Non-mobile	16.58
Non-mobile	18.36
Non-mobile	29.67
Non-mobile	22.98
Non-mobile	22.5
Non-mobile	31.19
Non-mobile	31.44
Non-mobile	42.6
Non-mobile	22.8
Non-mobile	38.77
Non-mobile	28.32
Non-mobile	22.8
Non-mobile	21.2
Non-mobile	37.12
Non-mobile	24.89
Non-mobile	24.58
Non-mobile	19.6
Non-mobile	12.27
Non-mobile	20.42
Non-mobile	27.63
Non-mobile	26.68
Non-mobile	27.38
Non-mobile	29.96
Non-mobile	22.92
Non-mobile	19.9
Non-mobile	33.33
Non-mobile	32.9
Non-mobile	31.81
Non-mobile	33.28
Non-mobile	32.99
Non-mobile	17.25
Non-mobile	20.79
Non-mobile	27.96
Non-mobile	21.36
Non-mobile	22.11
Non-mobile	23.57
Non-mobile	23.83
Non-mobile	22.05
Non-mobile	23.18
Non-mobile	24.08
Non-mobile	25.49
Non-mobile	19.94
Non-mobile	21.19
Non-mobile	25.63
Non-mobile	37.02
Non-mobile	16.84
Non-mobile	21.68
Non-mobile	18.26
Non-mobile	12.1
Non-mobile	30.93
Non-mobile	37.12
Non-mobile	37.07
Non-mobile	38.84
Non-mobile	36.25
Non-mobile	28.21
Non-mobile	18.26
Non-mobile	16.84
Non-mobile	20.34
Non-mobile	19.04
Non-mobile	36.25
Non-mobile	38.21
Non-mobile	45.18
Non-mobile	32.91
Non-mobile	23.68
Non-mobile	20.15
Non-mobile	30.74
Non-mobile	34.73
Non-mobile	32.75
Non-mobile	22.37
Non-mobile	28.03
Non-mobile	34.16
Non-mobile	21.85
Non-mobile	21.85
Non-mobile	33.69
Non-mobile	36.62
Non-mobile	31.03
Non-mobile	29.51
Non-mobile	29.65
Non-mobile	26.27
Non-mobile	33.25
Non-mobile	18.62
Non-mobile	26.27
Non-mobile	20.98
Non-mobile	17.73
Non-mobile	20.62
Non-mobile	17.41
Non-mobile	18.9
Non-mobile	14.53
Non-mobile	25.26
Non-mobile	21.72
Non-mobile	34.28
Non-mobile	29.5
Non-mobile	29.83
Non-mobile	36.11
Non-mobile	21.83
Non-mobile	32.91
Non-mobile	26.25
Non-mobile	32.08
Non-mobile	17.45
Non-mobile	16.23
Non-mobile	17.11
Non-mobile	18.89
Non-mobile	18.97
Non-mobile	19.48
Non-mobile	17.95
Non-mobile	19.31
Non-mobile	32.59
Non-mobile	19.31
Non-mobile	13.47
Non-mobile	23.36
Non-mobile	21.05
Non-mobile	22.15
Non-mobile	24.66
Non-mobile	24.58
Non-mobile	23.66
Non-mobile	28.91
Non-mobile	34.69
Non-mobile	30.91
Non-mobile	28.47
Non-mobile	24.33
Non-mobile	17.26
Non-mobile	14.25
Non-mobile	18.83
Non-mobile	22.77
Non-mobile	24.53
Non-mobile	28.33
Non-mobile	24.33
Non-mobile	28.47
Non-mobile	29.44
Non-mobile	25.16
Non-mobile	23.17
Non-mobile	20.06
Non-mobile	23.9
Non-mobile	18.32
Non-mobile	28.3
Non-mobile	15.44
Non-mobile	19.97
Non-mobile	42.92
Non-mobile	20.03
Non-mobile	14.15
Non-mobile	30.05
Non-mobile	18.41
Non-mobile	22.43
Non-mobile	23.59
Non-mobile	34.58
Non-mobile	19.71
Non-mobile	21.97
Non-mobile	26.72
Non-mobile	17.74
Non-mobile	19.41
Non-mobile	42.32
Non-mobile	22.64
Non-mobile	27.06
Non-mobile	22.98
Non-mobile	20.37
Non-mobile	19.35
Non-mobile	25.84
Non-mobile	17.68
Non-mobile	26.97
Non-mobile	18.29
Non-mobile	33.83
Non-mobile	19.28
Non-mobile	24.46
Non-mobile	22.96
Non-mobile	20.37
Non-mobile	21.19
Non-mobile	21.99
Non-mobile	17.82
Non-mobile	30.57
Non-mobile	29.99
Non-mobile	28.46
Non-mobile	30.91
Non-mobile	17.29
Non-mobile	33.75
Non-mobile	32.29
Non-mobile	18.56
Non-mobile	18.68
Non-mobile	11.38
Non-mobile	19.54
Non-mobile	48.59
Non-mobile	23.04
Non-mobile	23.86
Non-mobile	17.91
Non-mobile	18.62
Non-mobile	24.43
Non-mobile	22.25
Non-mobile	31.95
Non-mobile	13.05
Non-mobile	16.49
Non-mobile	14.09
Non-mobile	24.39
Non-mobile	27.11
Non-mobile	22.15
Non-mobile	19.91
Non-mobile	26.66
Non-mobile	35.53
Non-mobile	25.53
Non-mobile	21.23
Non-mobile	16.04
Non-mobile	20.16
Non-mobile	23.16
Non-mobile	20.27
Non-mobile	21.09
Non-mobile	18.89
Non-mobile	14.02
Non-mobile	16.59
Non-mobile	19.41
Non-mobile	21.72
Non-mobile	24.06
Non-mobile	16.25
Non-mobile	14.19
Non-mobile	13.06
Non-mobile	23.92
Non-mobile	14.23
Non-mobile	36.04
Non-mobile	39.83
Non-mobile	37.26
Non-mobile	27.16
Non-mobile	21.85
Non-mobile	16
Non-mobile	16.75
Non-mobile	16.63
Non-mobile	16.15
Non-mobile	14.39
Non-mobile	14.7
Non-mobile	32.15
Non-mobile	15.59
Non-mobile	30.89
Non-mobile	25.45
Non-mobile	27.08
Non-mobile	21.24
Non-mobile	22.11
Non-mobile	16.03
Non-mobile	15.5
Non-mobile	21.99
Non-mobile	32.14
Non-mobile	16.14
Non-mobile	18.13
Non-mobile	12.75
Non-mobile	22.25
Non-mobile	28.43
Non-mobile	19.46
Non-mobile	12.64
Non-mobile	14.48
Non-mobile	12.75
Non-mobile	20.84
Non-mobile	18
Non-mobile	27.27
Non-mobile	13.08
Non-mobile	16.71
Non-mobile	19.23
Non-mobile	17.39
Non-mobile	19.24
Non-mobile	20.62
Non-mobile	18.89
Non-mobile	29.2
Non-mobile	21.31
Non-mobile	24.77
Non-mobile	27.31
Non-mobile	20.98
Non-mobile	22.5
Non-mobile	13.85
Non-mobile	23.99
Non-mobile	13.85
Non-mobile	19.34
Non-mobile	18.08
Non-mobile	20.08
Non-mobile	21.73
Non-mobile	29.27
Non-mobile	16.42
Non-mobile	25.08
Non-mobile	22.08
Non-mobile	21.57
Non-mobile	20.99
Non-mobile	16.42
Non-mobile	20.04
Non-mobile	31.99
Non-mobile	20.2
Non-mobile	20.12
Non-mobile	19.55
Non-mobile	25.58
Non-mobile	21.3
Non-mobile	17.66
Non-mobile	37.79
Non-mobile	22.39
Non-mobile	19
Non-mobile	17.83
Non-mobile	36.79
Non-mobile	22.69
Non-mobile	20.27
Non-mobile	19.25
Non-mobile	21.59
Non-mobile	23.39
Non-mobile	13.087
Non-mobile	27.51
Non-mobile	13.36
Non-mobile	14.77
Non-mobile	17.26
Non-mobile	19
Non-mobile	27.91
Non-mobile	22.74
Non-mobile	14.91
Non-mobile	16.66
Non-mobile	21.43
Non-mobile	20.86
Non-mobile	23.17
Non-mobile	27.84
Non-mobile	25.19
Non-mobile	26.67
Non-mobile	20.76
Non-mobile	18.92
Non-mobile	19.58
Non-mobile	17.78
Non-mobile	11.33
Non-mobile	19.04
Non-mobile	17.66
Non-mobile	31.24
Non-mobile	10.92
Non-mobile	12.44
Non-mobile	18.46
Non-mobile	15.93
Non-mobile	13.95
Non-mobile	31.99
Non-mobile	14.29
Non-mobile	12.75
Non-mobile	14.49
Non-mobile	29.54
Non-mobile	35.76
Non-mobile	15.21
Non-mobile	17.52
Non-mobile	21.77
Non-mobile	14.69
Non-mobile	15.59
Non-mobile	16.15
Non-mobile	13.15
Non-mobile	16.68
Non-mobile	15.93
Non-mobile	14.7
Non-mobile	23.98
Non-mobile	18.86
Non-mobile	16.52
Non-mobile	17.98
Non-mobile	18.67
Non-mobile	13.64
Non-mobile	14.49
Non-mobile	15.36
Non-mobile	19.25
Non-mobile	15.83
Non-mobile	17
Non-mobile	20.22
Non-mobile	23.69
Non-mobile	14.58
Non-mobile	20.86
Non-mobile	24.63
Non-mobile	41.36
Non-mobile	21.31
Non-mobile	20.03
Non-mobile	15.05
Non-mobile	18.07
Non-mobile	18.69
Non-mobile	19.99
Non-mobile	22.6
Non-mobile	20.62
Non-mobile	21.36
Non-mobile	22.15
Non-mobile	20.29
Non-mobile	16.23
Non-mobile	18.94
Non-mobile	17.06
Non-mobile	21.66
Non-mobile	18.43
Non-mobile	23.74
Non-mobile	30.63
Non-mobile	28.51
Non-mobile	18.25
Non-mobile	37.111
Non-mobile	24.69
Non-mobile	23.63
Non-mobile	18.82
Non-mobile	31.67
Non-mobile	28.51
Non-mobile	19.49
Non-mobile	18.03
Non-mobile	22.77
Non-mobile	17.5
Non-mobile	19.83
Non-mobile	12.56
Non-mobile	14.83
Non-mobile	18.56
Non-mobile	15.76
Non-mobile	19.82
Non-mobile	17.2
Non-mobile	23.51
Non-mobile	17.69
Non-mobile	25.9
Non-mobile	25.26
Non-mobile	42.29
Non-mobile	17.41
Non-mobile	29.64
Non-mobile	16.99
Non-mobile	20.2
Non-mobile	21.63
Non-mobile	18.05
Non-mobile	17.81
Non-mobile	27.72
Non-mobile	22.71
Non-mobile	48.23
Non-mobile	22.26
Non-mobile	27.83
Non-mobile	22.5
Non-mobile	22.77
Non-mobile	15
Non-mobile	19.92
Non-mobile	16.69
Non-mobile	15
Non-mobile	17.85
Non-mobile	17.41
Non-mobile	19.1
Non-mobile	16.08
Non-mobile	16.42
Non-mobile	21.56
Non-mobile	17.64
Non-mobile	17.98
Non-mobile	19.88
Non-mobile	15.25
Non-mobile	12.41
Non-mobile	16.71
Non-mobile	19.48
Non-mobile	33.64
Non-mobile	37.15
Non-mobile	21.42
Non-mobile	32
Non-mobile	25.1
Non-mobile	38.29
Non-mobile	37.59
Non-mobile	27.31
Non-mobile	41.36
Non-mobile	25.1
Non-mobile	17.68
Non-mobile	27.38
Non-mobile	17.05
Non-mobile	24.58
Non-mobile	13.21
Non-mobile	20.34
Non-mobile	14.43
Non-mobile	16.09
Non-mobile	31.61
Non-mobile	15.56
Non-mobile	30.99
Non-mobile	18.74
Non-mobile	24.86
Non-mobile	19.08
Non-mobile	15.98
Non-mobile	19.49
Non-mobile	18.68
Non-mobile	15.62
Non-mobile	15.44
Non-mobile	15.98
Non-mobile	17.23
Non-mobile	19.49
Non-mobile	18.89
Non-mobile	33.67
Non-mobile	25.55
Non-mobile	32.27
Non-mobile	22.48
Non-mobile	20.03
Non-mobile	24.14
Non-mobile	16.5
Non-mobile	15.73
Non-mobile	11
Non-mobile	17.19
Non-mobile	18.58
Non-mobile	19.92
Non-mobile	45.94
Non-mobile	21.63
Non-mobile	18.43
Non-mobile	18.45
Non-mobile	16.68
Non-mobile	21.69
Non-mobile	22.52
Non-mobile	14.09
Non-mobile	24.89
Non-mobile	42.14
Non-mobile	13.25
Non-mobile	44.44
Non-mobile	33.28
Non-mobile	27.96
Non-mobile	19.88
Non-mobile	26.09
Non-mobile	18.5
Non-mobile	15.8
Non-mobile	18.31
Non-mobile	22.6
Non-mobile	19.63
Non-mobile	19.75
Non-mobile	16.58
Non-mobile	20.67
Non-mobile	20.27
Non-mobile	42.75
Non-mobile	15.18
Non-mobile	21.82
Non-mobile	21.81
Non-mobile	20.76
Non-mobile	23.68
Non-mobile	43.67
Non-mobile	19.04
Non-mobile	31.5
Non-mobile	29.22
Non-mobile	17.64
Non-mobile	16.2
Non-mobile	18.29
Non-mobile	20.58
Non-mobile	26.14
Non-mobile	27.06
Non-mobile	36.34
Non-mobile	19.14
Non-mobile	20.71
Non-mobile	19.69
Non-mobile	25.66
Non-mobile	18.5
Non-mobile	19.92
Non-mobile	26.36
Non-mobile	16.77
Non-mobile	15.73
Non-mobile	19.09
Non-mobile	19.24
Mobile	27.05
Mobile	20.97
Mobile	25.1
Mobile	24.99
Mobile	18.21
Mobile	22.93
Mobile	16.78
Mobile	18.97
Mobile	25.75
Mobile	16.09
Mobile	15.23
Mobile	18.05
Mobile	19.02
Mobile	17.26
Mobile	16.61
Mobile	19.31
Mobile	19.75
Mobile	23.73
Mobile	18.57
Mobile	19.9
Mobile	21.25
Mobile	20.97
Mobile	17.45
Mobile	22.21
Mobile	21.55
Mobile	20.11
Mobile	23.34
Mobile	26.62
Mobile	21.25
Mobile	22.38
Mobile	22.84
Mobile	18.21
Mobile	18.1
Mobile	14.96
Mobile	18.22
Mobile	19.32
Mobile	17.66
Mobile	23.41
Mobile	20.67
Mobile	18.05
Mobile	22.08
Mobile	18.94
Mobile	20.05
Mobile	22.08
Mobile	23.45
Mobile	23.78
Mobile	22.34
Mobile	19.32
Mobile	18.82
Mobile	19.9
Mobile	20.48
Mobile	19.16
Mobile	18.94
Mobile	21.01
Mobile	20.28
Mobile	16.1
Mobile	20.19
Mobile	23.54
Mobile	21.16
Mobile	17.24
Mobile	16.78
Mobile	17.24
Mobile	13.13
Mobile	19.12
Mobile	17.3
Mobile	22.59
Mobile	22.08
Mobile	20.28
Mobile	17.8
Mobile	17.28
Mobile	24.06
Mobile	16.35
Mobile	17.93
Mobile	20.69
Mobile	22.85
Mobile	21.48
Mobile	19.63
Mobile	22.45
Mobile	16.69
Mobile	14.22
Mobile	19.51
Mobile	22.11
Mobile	20.05
Mobile	17.93
Mobile	25.55
Mobile	19.32
Mobile	21.01
Mobile	21.68
Mobile	16.04
Mobile	20.42
Mobile	22.38
Mobile	19.12
Mobile	24.67
Mobile	20.37
Mobile	21.29
Mobile	20.28
Mobile	22.93
Mobile	21.81
Mobile	22.62
Mobile	15.61
Mobile	23.17
Mobile	23.49
Mobile	19.12
Mobile	21.64
Mobile	18.94
Mobile	21.48
Mobile	19.52
Mobile	22.77
Mobile	22.21
Mobile	19.36
Mobile	24.72
Mobile	25.82
Mobile	21.92
Mobile	21.46
Mobile	27.17
Mobile	17.98
Mobile	24.06
Mobile	21.41
Mobile	23.94
Mobile	17.03
Mobile	20.79
Mobile	19.17
Mobile	21.92
Mobile	20.05
Mobile	25.53
Mobile	24.38
Mobile	21.3
Mobile	23.13
Mobile	20.74
Mobile	21.38
Mobile	24.38
Mobile	22.69
Mobile	24.18
Mobile	24.09
Mobile	17.66
Mobile	18.36
Mobile	21.48
Mobile	22.21
Mobile	19.6
Mobile	17.07
Mobile	17.24
Mobile	19.76
Mobile	20.97
Mobile	20.05
Mobile	25.44
Mobile	13.25
Mobile	24.38
Mobile	15.61
Mobile	25.6
Mobile	18.76
Mobile	20.47
Mobile	24.69
Mobile	21.25
Mobile	14.86
Mobile	18.63
Mobile	21.25
Mobile	20.94
Mobile	22.21
Mobile	18.62
Mobile	19.32
Mobile	16.28
Mobile	18.24
Mobile	20.79
Mobile	23.12
Mobile	24.87
Mobile	15.19
Mobile	17.56
Mobile	17.13
Mobile	23.99
Mobile	21.11
Mobile	25.6
Mobile	24.38
Mobile	13.25
Mobile	22.97
Mobile	19.75
Mobile	20.97
Mobile	22.21
Mobile	21.48
Mobile	19.07
Mobile	15.19
Mobile	16.09
Mobile	20.11
Mobile	15.196
Mobile	25.6
Mobile	21.66
Mobile	17.62
Mobile	16.58
Mobile	18.1
Mobile	24.72
Mobile	23.12
Mobile	16.28
Mobile	19.24
Mobile	20.89
Mobile	15.88
Mobile	15.74
Mobile	15.23
Mobile	19.42
Mobile	24.72
Mobile	18.1
Mobile	15.74
Mobile	14.2
Mobile	18.94
Mobile	13.39
Mobile	15.5
Mobile	26
Mobile	22.77
Mobile	27.9
Mobile	18.76
Mobile	19.07
Mobile	17.26
Mobile	26.63
Mobile	23.62
Mobile	16.55
Mobile	15.23
Mobile	20.87
Mobile	21.66
Mobile	20.08
Mobile	16.74
Mobile	19.025
Mobile	22.24
Mobile	19.9
Mobile	16.55
Mobile	17.8
Mobile	18.05
Mobile	19.31
Mobile	22.93
Mobile	20.87
Mobile	13.12
Mobile	20.79
Mobile	21.29
Mobile	16.88
Mobile	21.39
Mobile	24.46
Mobile	25.07
Mobile	17.93
Mobile	20.97
Mobile	20.14
Mobile	20.85
Mobile	19.53
Mobile	18.76
Mobile	19.9
Mobile	21.64
Mobile	17.38
Mobile	23.13
Mobile	21.6
Mobile	18.94
Mobile	20.67
Mobile	15.64
Mobile	21.64
Mobile	18.4
Mobile	17.97
Mobile	16.23
Mobile	16.28
Mobile	20.7
Mobile	21.95
Mobile	19.12
Mobile	17.8
Mobile	20.01
Mobile	18.94
Mobile	18.57
Mobile	23.45
Mobile	17.66
Mobile	20
Mobile	17.58
Mobile	21.46
Mobile	23.43
Mobile	18.76
Mobile	19.76
Mobile	21.99
Mobile	14.66
Mobile	23.46
Mobile	15.98
Mobile	17.58
Mobile	16.64
Mobile	19.17
Mobile	20
Mobile	21.55
Mobile	16.84
Mobile	21.68
Mobile	19.24
Mobile	23.43
Mobile	19.51
Mobile	17.03
Mobile	15.23
Mobile	20.42
Mobile	20
Mobile	21.1
Mobile	20.97
Mobile	29.3
Mobile	22.28
Mobile	21.05
Mobile	25.6
Mobile	20.31
Mobile	17.45
Mobile	19.02
Mobile	19.07
Mobile	24.43
Mobile	21.31
Mobile	20.48
Mobile	22.52
Mobile	22.08
Mobile	17.28
Mobile	16.09
Mobile	20.01
Mobile	20.05
Mobile	19.17
Mobile	17.03
Mobile	15.92
Mobile	18.74
Mobile	22.46
Mobile	17.89
Mobile	22.45
Mobile	20.5
Mobile	20.75
Mobile	14.22
Mobile	18.8
Mobile	14.15
Mobile	18.97
Mobile	20.42
Mobile	18.26
Mobile	22.52
Mobile	18.05
Mobile	21.16
Mobile	20.75
Mobile	14.55
Mobile	13.81
Mobile	22
Mobile	16.09
Mobile	16.67
Mobile	17.58
Mobile	17.58
Mobile	15.06
Mobile	14.22
Mobile	14.5
Mobile	18.32
Mobile	15.92
Mobile	13.55
Mobile	14.5
Mobile	20.75
Mobile	23.15
Mobile	23.42
Mobile	21.66
Mobile	14.69
Mobile	12.95
Mobile	11.42
Mobile	25.67
Mobile	27.46
Mobile	15.5
Mobile	25.77
Mobile	23.57
Mobile	24.8
Mobile	24.38
Mobile	23.81
Mobile	22.39
Mobile	19.72
Mobile	15.5
Mobile	27.46
Mobile	25.67
Mobile	20.5
Mobile	18.56
Mobile	21.64
Mobile	13.95
Mobile	22.42
Mobile	29.01
Mobile	25.1
Mobile	18.05
Mobile	18.36
Mobile	15.88
Mobile	17.06
Mobile	24.91
Mobile	20.91
Mobile	20.75
Mobile	16.39
Mobile	21.3
Mobile	21.16
Mobile	20.97
Mobile	20.97
Mobile	26
Mobile	28.08
Mobile	15.31
Mobile	13.18
Mobile	24.87
Mobile	16.45
Mobile	17.45
Mobile	22.55
Mobile	18.22
Mobile	21.59
Mobile	22.77
Mobile	20.75
Mobile	14.55
Mobile	13.81
Mobile	22
Mobile	16.03
Mobile	16.67
Mobile	19.24
Mobile	23.54
Mobile	22.38
Mobile	23.54
Mobile	21.56
Mobile	22.08
Mobile	17.41
Mobile	19.17
Mobile	16.14
Mobile	18.57
Mobile	20.19
Mobile	24.66
Mobile	21.41
Mobile	23.94
Mobile	24.72
Mobile	21.41
Mobile	20.17
Mobile	17.26
Mobile	20.38
Mobile	25.08
Mobile	19.17
Mobile	24.02
Mobile	17.06
Mobile	18.36
Mobile	18.05
Mobile	15.88
Mobile	17.3
Mobile	24.18
Mobile	18.56
Mobile	20.5
Mobile	21.64
Mobile	22.24
Mobile	13.95
Mobile	24.13
Mobile	20.57
Mobile	16.78
Mobile	21.38
Mobile	17.3
Mobile	21.41
Mobile	16.67
Mobile	22.46
Mobile	22.75
Mobile	20.37
Mobile	21.11
Mobile	16.09
Mobile	17.62
Mobile	22.84
Mobile	15.73
Mobile	20.97
Mobile	13.69
Mobile	18.75
Mobile	19.72
Mobile	19.52
Mobile	22.93
Mobile	21.39
Mobile	21.11
Mobile	23.34
Mobile	20.28
Mobile	23.02
Mobile	20.37
Mobile	23.43
Mobile	18.1
Mobile	21.48
Mobile	19.16
Mobile	18.7819
Mobile	17.24
Mobile	20.67
Mobile	22.06
Mobile	21.01
Mobile	20.7
Mobile	19.32
Mobile	19.32
Mobile	19.53
Mobile	22.76
Mobile	16.61
Mobile	21.71
Mobile	17.62
Mobile	19.52
Mobile	17.03
Mobile	17.06
Mobile	22.04
Mobile	18.14
Mobile	21.55
Mobile	23.99
Mobile	20.7
Mobile	22.69
Mobile	26.11
Mobile	20.97
Mobile	18.74
Mobile	18.05
Mobile	21.05
Mobile	22.75
Mobile	20.69
Mobile	23.59
Mobile	16.14
Mobile	24.46
Mobile	20.7
Mobile	22.04
Mobile	17.06
Mobile	21.29
Mobile	20.28
Mobile	21.55
Mobile	22.21
Mobile	20.28
Mobile	19.86
Mobile	20.08
Mobile	20.75
Mobile	21.64
Mobile	21.48
Mobile	21.29
Mobile	19.51
Mobile	22.46
Mobile	24.62
Mobile	20.05
Mobile	17.46
Mobile	18.82
Mobile	24.62
Mobile	20.47
Mobile	15.13
Mobile	20.75
Mobile	22.93
Mobile	16.14
Mobile	19.42
Mobile	26.22
Mobile	17.93
Mobile	19.42
Mobile	21.11
Mobile	22.77
Mobile	19.42
Mobile	21.02
Mobile	20.28
Mobile	21.55
Mobile	21.29
Mobile	20.97
Mobile	22.62
Mobile	21.81
Mobile	20.57
Mobile	17.24
Mobile	24.72
Mobile	21.25
Mobile	18.05
Mobile	19.24
Mobile	20.5
Mobile	20.67
Mobile	20.57
Mobile	20.74
Mobile	21.91
Mobile	20.74
Mobile	19.9
Mobile	21.93
Mobile	17.56
Mobile	18.75
Mobile	20.97
Mobile	20.97
Mobile	16.28
Mobile	24.13
Mobile	19.16
Mobile	20.97
Mobile	19.75
Mobile	20.37
Mobile	17.66
Mobile	23.38
Mobile	24.14
Mobile	22.96
Mobile	19.75
Mobile	16.91
Mobile	19.76
Mobile	23.45
Mobile	19.75
Mobile	19.51
Mobile	23.17
Mobile	22.35
Mobile	20.37
Mobile	20.48
Mobile	20.69
Mobile	19.52
Mobile	17.66
Mobile	21.38
Mobile	20.85
Mobile	22.59
Mobile	21.48
Mobile	22.76
Mobile	23.05
Mobile	20.69
Mobile	17.07
Mobile	14.61
Mobile	16.91
Mobile	24.45
Mobile	22.85
Mobile	19.63
Mobile	20
Mobile	16.39
Mobile	20.79
Mobile	20.08
Mobile	22.93
Mobile	21.41
Mobile	21.39
Mobile	17.8
Mobile	19.17
Mobile	22.45
Mobile	16.09
Mobile	16.45
Mobile	21.28
Mobile	21.91
Mobile	22.08
Mobile	19.43
Mobile	18.21
Mobile	17.93
Mobile	18.57
Mobile	15.76
Mobile	20.28
Mobile	25.91
Mobile	23.59
Mobile	22.83
Mobile	20.69
Mobile	19.75
Mobile	21.3
Mobile	22.21
Mobile	23.13
Mobile	21.6
Mobile	18.51
Mobile	18.21

## Sheet: Fig1g-cell size over time
Cell size dynamics over time - Fig. 1g
time	cell size
0	20.11
0	25.1
0	24.91
0	27.05
0	20.97
0	25.1
0	24.99
0	18.21
0	22.93
0	16.78
0	18.97
0	25.75
0	16.09
0	15.23
0	18.05
0	19.02
0	17.26
0	16.61
0	19.31
0	19.75
0	23.73
0	18.57
0	19.9
0	21.25
0	20.97
0	17.45
0	22.21
0	21.55
0	20.11
0	23.34
0	26.62
0	21.25
0	22.38
0	22.84
0	18.21
0	18.1
0	14.96
0	18.22
0	19.32
0	17.66
0	23.41
0	20.67
0	18.05
0	22.08
0	18.94
0	20.05
0	22.08
0	23.45
0	23.78
0	22.34
0	19.32
0	18.82
0	19.9
0	20.48
0	19.16
0	18.94
0	21.01
0	20.28
0	16.1
0	20.19
0	23.54
0	21.16
0	17.24
0	16.78
0	17.24
0	13.13
0	19.12
0	17.3
0	22.59
0	22.08
0	20.28
0	17.8
0	17.28
0	24.06
0	16.35
0	17.93
0	20.69
0	22.85
0	21.48
0	19.63
0	22.45
0	16.69
0	14.22
0	19.51
0	22.11
0	20.05
0	17.93
0	25.55
0	19.32
0	21.01
0	21.68
0	16.04
0	20.42
0	22.38
0	19.12
0	24.67
0	20.37
0	21.29
0	20.28
0	22.93
0	21.81
0	22.62
0	15.61
0	23.17
0	23.49
0	19.12
0	21.64
0	18.94
0	21.48
0	19.52
0	22.77
0	22.21
0	19.36
0	24.72
0	25.82
0	21.92
0	21.46
0	27.17
0	17.98
0	24.06
0	21.41
0	23.94
0	17.03
0	20.79
0	19.17
0	21.92
0	20.05
0	25.53
0	24.38
0	21.3
0	23.13
0	20.74
0	21.38
0	24.38
0	22.69
0	24.18
0	24.09
0	17.66
0	18.36
0	21.48
0	22.21
0	19.6
0	17.07
0	17.24
0	19.76
0	20.97
0	20.05
0	25.44
0	13.25
0	24.38
0	15.61
0	25.6
0	18.76
0	20.47
0	24.69
0	21.25
0	14.86
0	18.63
0	21.25
0	20.94
0	22.21
0	18.62
0	19.32
0	16.28
0	18.24
0	20.79
0	23.12
0	24.87
0	15.19
0	17.56
0	17.13
0	23.99
0	21.11
0	25.6
0	24.38
0	13.25
0	22.97
0	19.75
0	20.97
0	22.21
0	21.48
0	19.07
0	15.19
0	16.09
0	20.11
0	15.196
0	25.6
0	21.66
0	17.62
0	16.58
0	18.1
0	24.72
0	23.12
0	16.28
0	19.24
0	20.89
0	15.88
0	15.74
0	15.23
0	19.42
0	24.72
0	18.1
0	15.74
0	14.2
0	18.94
0	13.39
0	15.5
0	26
0	22.77
0	27.9
0	18.76
0	19.07
0	17.26
0	26.63
0	23.62
0	16.55
0	15.23
0	20.87
0	21.66
0	20.08
0	16.74
0	19.025
0	22.24
0	19.9
0	16.55
0	17.8
0	18.05
0	19.31
0	22.93
0	20.87
0	13.12
0	20.79
0	21.29
0	16.88
0	21.39
0	24.46
0	25.07
0	17.93
0	20.97
0	20.14
0	20.85
0	19.53
0	18.76
0	19.9
0	21.64
0	17.38
0	23.13
0	21.6
0	18.94
0	20.67
0	15.64
0	21.64
0	18.4
0	17.97
0	16.23
0	16.28
0	20.7
0	21.95
0	19.12
0	17.8
0	20.01
0	18.94
0	18.57
0	23.45
0	17.66
0	20
0	17.58
0	21.46
0	23.43
0	18.76
0	19.76
0	21.99
0	14.66
0	23.46
0	15.98
0	17.58
0	16.64
0	19.17
0	20
0	21.55
0	16.84
0	21.68
0	19.24
0	23.43
0	19.51
0	17.03
0	15.23
0	20.42
0	20
0	21.1
0	20.97
0	29.3
0	22.28
0	21.05
0	25.6
0	20.31
0	17.45
0	19.02
0	19.07
0	24.43
0	21.31
0	20.48
0	22.52
0	22.08
0	17.28
0	16.09
0	20.01
0	20.05
0	19.17
0	17.03
0	15.92
0	18.74
0	22.46
0	17.89
0	22.45
0	20.5
0	20.75
0	14.22
0	18.8
0	14.15
0	18.97
0	20.42
0	18.26
0	22.52
0	18.05
0	21.16
0	20.75
0	14.55
0	13.81
0	22
0	16.09
0	16.67
0	17.58
0	17.58
0	15.06
0	14.22
0	14.5
0	18.32
0	15.92
0	13.55
0	14.5
0	20.75
0	23.15
0	23.42
0	21.66
0	14.69
0	12.95
0	11.42
0	25.67
0	27.46
0	15.5
0	25.77
0	23.57
0	24.8
0	24.38
0	23.81
0	22.39
0	19.72
0	15.5
0	27.46
0	25.67
0	20.5
0	18.56
0	21.64
0	13.95
0	22.42
0	29.01
0	25.1
0	18.05
0	18.36
0	15.88
0	17.06
0	24.91
0	20.91
0	20.75
0	16.39
0	21.3
0	21.16
0	20.97
0	20.97
0	26
0	28.08
0	15.31
0	13.18
0	24.87
0	16.45
0	17.45
0	22.55
0	18.22
0	21.59
0	22.77
0	20.75
0	14.55
0	13.81
0	22
0	16.03
0	16.67
0	19.24
0	23.54
0	22.38
0	23.54
0	21.56
0	22.08
0	17.41
0	19.17
0	16.14
0	18.57
0	20.19
0	24.66
0	21.41
0	23.94
0	24.72
0	21.41
0	20.17
0	17.26
0	20.38
0	25.08
0	19.17
0	24.02
0	17.06
0	18.36
0	18.05
0	15.88
0	17.3
0	24.18
0	18.56
0	20.5
0	21.64
0	22.24
0	13.95
0	24.13
0	20.57
0	16.78
0	21.38
0	17.3
0	21.41
0	16.67
0	22.46
0	22.75
0	20.37
0	21.11
0	16.09
0	17.62
0	22.84
0	15.73
0	20.97
0	13.69
0	18.75
0	19.72
0	19.52
0	22.93
0	21.39
0	21.11
0	23.34
0	20.28
0	23.02
0	20.37
0	23.43
0	18.1
0	21.48
0	19.16
0	18.7
0	17.24
0	20.67
0	22.06
0	21.01
0	20.7
0	19.32
0	19.32
0	19.53
0	22.76
0	16.61
0	21.71
0	17.62
0	19.52
0	17.03
0	17.06
0	22.04
0	18.14
0	21.55
0	23.99
0	20.7
0	22.69
0	26.11
0	20.97
0	18.74
0	18.05
0	21.05
0	22.75
0	20.69
0	23.59
0	16.14
0	24.46
0	20.7
0	22.04
0	17.06
0	21.29
0	20.28
0	21.55
0	22.21
0	20.28
0	19.86
0	20.08
0	20.75
0	21.64
0	21.48
0	21.29
0	19.51
0	22.46
0	24.62
0	20.05
0	17.46
0	18.82
0	24.62
0	20.47
0	15.13
0	20.75
0	22.93
0	16.14
0	19.42
0	26.22
0	17.93
0	19.42
0	21.11
0	22.77
0	19.42
0	21.02
0	20.28
0	21.55
0	21.29
0	20.97
0	22.62
0	21.81
0	20.57
0	17.24
0	24.72
0	21.25
0	18.05
0	19.24
0	20.5
0	20.67
0	20.57
0	20.74
0	21.91
0	20.74
0	19.9
0	21.93
0	17.56
0	18.75
0	20.97
0	20.97
0	16.28
0	24.13
0	19.16
0	20.97
0	19.75
0	20.37
0	17.66
0	23.38
0	24.14
0	22.96
0	19.75
0	16.91
0	19.76
0	23.45
0	19.75
0	19.51
0	23.17
0	22.35
0	20.37
0	20.48
0	20.69
0	19.52
0	17.66
0	21.38
0	20.85
0	22.59
0	21.48
0	22.76
0	23.05
0	20.69
0	17.07
0	14.61
0	16.91
0	24.45
0	22.85
0	19.63
0	20
0	16.39
0	20.79
0	20.08
0	22.93
0	21.41
0	21.39
0	17.8
0	19.17
0	22.45
0	16.09
0	16.45
0	21.28
0	21.91
0	22.08
0	19.43
0	18.21
0	17.93
0	18.57
0	15.76
0	20.28
0	25.91
0	23.59
0	22.83
0	20.69
0	19.75
0	21.3
0	22.21
0	23.13
0	21.6
0	18.51
0	18.21
2	29.55
2	28.33
2	28.32
2	28.32
2	28.3
2	28.23
2	28.23
2	27.19
2	27.17
2	27.11
2	27.11
2	26.97
2	26.91
2	26.91
2	26.62
2	26.22
2	25.91
2	25.82
2	25.6
2	25.55
2	25.53
2	25.44
2	24.87
2	24.85
2	24.72
2	24.72
2	24.69
2	24.67
2	24.62
2	24.62
2	24.46
2	24.45
2	24.38
2	24.38
2	24.38
2	24.18
2	24.14
2	24.13
2	24.09
2	24.06
2	23.99
2	23.94
2	23.59
2	23.59
2	23.49
2	23.45
2	23.38
2	23.17
2	23.17
2	23.13
2	23.13
2	23.12
2	23.05
2	22.98
2	22.96
2	22.93
2	22.93
2	22.93
2	22.85
2	22.83
2	22.8
2	22.8
2	22.8
2	22.77
2	22.77
2	22.76
2	22.75
2	22.69
2	22.62
2	22.62
2	22.59
2	22.53
2	22.5
2	22.46
2	22.45
2	22.38
2	22.35
2	22.33
2	22.21
2	22.21
2	22.21
2	22.21
2	22.21
2	22.08
2	22.04
2	21.93
2	21.92
2	21.92
2	21.91
2	21.91
2	21.85
2	21.81
2	21.81
2	21.69
2	21.68
2	21.66
2	21.64
2	21.64
2	21.6
2	21.55
2	21.55
2	21.52
2	21.48
2	21.48
2	21.48
2	21.48
2	21.46
2	21.41
2	21.41
2	21.39
2	21.38
2	21.38
2	21.31
2	21.3
2	21.3
2	21.29
2	21.29
2	21.29
2	21.29
2	21.28
2	21.25
2	21.25
2	21.25
2	21.11
2	21.05
2	21.02
2	21.01
2	20.97
2	20.97
2	20.97
2	20.97
2	20.97
2	20.97
2	20.94
2	20.85
2	20.79
2	20.79
2	20.79
2	20.75
2	20.75
2	20.74
2	20.74
2	20.74
2	20.7
2	20.69
2	20.69
2	20.69
2	20.69
2	20.67
2	20.57
2	20.57
2	20.5
2	20.48
2	20.47
2	20.47
2	20.42
2	20.37
2	20.37
2	20.37
2	20.28
2	20.28
2	20.28
2	20.28
2	20.28
2	20.08
2	20.08
2	20.05
2	20.05
2	20.05
2	20
2	19.9
2	19.86
2	19.77
2	19.76
2	19.76
2	19.75
2	19.75
2	19.75
2	19.75
2	19.63
2	19.6
2	19.52
2	19.52
2	19.51
2	19.51
2	19.43
2	19.42
2	19.42
2	19.42
2	19.36
2	19.32
2	19.32
2	19.3
2	19.24
2	19.17
2	19.17
2	19.16
2	19.12
2	19.12
2	18.94
2	18.82
2	18.76
2	18.75
2	18.74
2	18.63
2	18.62
2	18.59
2	18.57
2	18.55
2	18.51
2	18.36
2	18.36
2	18.24
2	18.21
2	18.21
2	18.05
2	18.05
2	17.98
2	17.93
2	17.93
2	17.8
2	17.66
2	17.66
2	17.66
2	17.56
2	17.56
2	17.49
2	17.46
2	17.24
2	17.24
2	17.23
2	17.13
2	17.07
2	17.07
2	17.06
2	17.03
2	16.91
2	16.91
2	16.58
2	16.45
2	16.39
2	16.28
2	16.28
2	16.14
2	16.14
2	16.09
4	28.51
4	27.9
4	27.17
4	26.63
4	26
4	25.82
4	25.6
4	25.6
4	25.6
4	25.55
4	25.53
4	25.44
4	24.87
4	24.72
4	24.72
4	24.72
4	24.69
4	24.69
4	24.67
4	24.63
4	24.38
4	24.38
4	24.38
4	24.38
4	24.18
4	24.09
4	24.06
4	23.99
4	23.94
4	23.74
4	23.69
4	23.63
4	23.62
4	23.49
4	23.17
4	23.13
4	23.12
4	23.12
4	22.97
4	22.93
4	22.85
4	22.77
4	22.77
4	22.69
4	22.62
4	22.6
4	22.45
4	22.38
4	22.24
4	22.21
4	22.21
4	22.21
4	22.21
4	22.15
4	22.11
4	21.92
4	21.92
4	21.81
4	21.68
4	21.66
4	21.66
4	21.66
4	21.64
4	21.48
4	21.48
4	21.48
4	21.48
4	21.46
4	21.41
4	21.38
4	21.36
4	21.31
4	21.3
4	21.29
4	21.25
4	21.25
4	21.11
4	21.01
4	20.97
4	20.97
4	20.94
4	20.89
4	20.87
4	20.86
4	20.79
4	20.79
4	20.74
4	20.69
4	20.62
4	20.47
4	20.42
4	20.37
4	20.29
4	20.28
4	20.22
4	20.11
4	20.08
4	20.05
4	20.05
4	20.05
4	20.03
4	19.99
4	19.9
4	19.76
4	19.75
4	19.63
4	19.6
4	19.52
4	19.51
4	19.42
4	19.36
4	19.32
4	19.32
4	19.24
4	19.17
4	19.12
4	19.12
4	19.07
4	19.07
4	19.025
4	18.94
4	18.94
4	18.94
4	18.76
4	18.76
4	18.69
4	18.63
4	18.62
4	18.1
4	18.1
4	18.07
4	17.98
4	17.93
4	17.93
4	17.8
4	17.66
4	17.62
4	17.56
4	17.26
4	17.24
4	17.13
4	16.55
4	16.35
4	16.28
4	16.28
4	16.23
4	16.09
4	16.04
4	15.88
4	15.74
4	15.74
4	14.58
4	14.22
4	14.2
4	13.39
4	13.25
4	13.25
4	17.06
4	21.66
4	18.43
4	23.74
6	20.11
6	25.1
6	24.91
6	27.05
6	20.97
6	25.1
6	24.99
6	18.21
6	22.93
6	16.78
6	18.97
6	25.75
6	16.09
6	15.23
6	18.05
6	19.02
6	17.26
6	16.61
6	19.31
6	19.75
6	23.73
6	18.57
6	19.9
6	21.25
6	20.97
6	17.45
6	22.21
6	21.55
6	20.11
6	23.34
6	26.62
6	21.25
6	22.38
6	22.84
6	18.21
6	18.1
6	14.96
6	18.22
6	19.32
6	17.66
6	23.41
6	20.67
6	18.05
6	22.08
6	18.94
6	20.05
6	22.08
6	23.45
6	23.78
6	22.34
6	19.32
6	18.82
6	19.9
6	20.48
6	19.16
6	18.94
6	21.01
6	20.28
6	16.1
6	20.19
6	23.54
6	21.16
6	17.24
6	16.78
6	17.24
6	13.13
6	19.12
6	17.3
6	22.59
6	22.08
6	20.28
6	17.8
6	17.28
6	24.06
6	16.35
6	17.93
6	20.69
6	22.85
6	21.48
6	19.63
6	22.45
6	16.69
6	14.22
6	19.51
6	22.11
6	20.05
6	17.93
6	25.55
6	19.32
6	21.01
6	21.68
6	16.04
6	20.42
6	22.38
6	19.12
6	24.67
6	20.37
6	21.29
6	20.28
6	22.93
6	21.81
6	22.62
6	15.61
6	23.17
6	23.49
6	19.12
6	21.64
6	18.94
6	21.48
6	19.52
6	22.77
6	22.21
6	19.36
6	24.72
6	25.82
6	21.92
6	21.46
6	27.17
6	17.98
6	24.06
6	21.41
6	23.94
6	17.03
6	20.79
6	19.17
6	21.92
6	20.05
6	25.53
6	24.38
6	21.3
6	23.13
6	20.74
6	21.38
6	24.38
6	22.69
6	24.18
6	24.09
6	17.66
6	18.36
6	21.48
6	22.21
6	19.6
6	17.07
6	17.24
6	19.76
6	20.97
6	20.05
6	25.44
6	13.25
6	24.38
6	15.61
6	25.6
6	18.76
6	20.47
6	24.69
6	21.25
6	14.86
6	18.63
6	21.25
6	20.94
6	22.21
6	18.62
6	19.32
6	16.28
6	18.24
6	20.79
6	23.12
6	24.87
6	15.19
6	17.56
6	17.13
6	23.99
6	21.11
6	25.6
6	24.38
6	13.25
6	22.97
6	19.75
6	20.97
6	22.21
6	21.48
6	19.07
6	15.19
6	16.09
6	20.11
6	15.196
6	25.6
6	21.66
6	17.62
6	16.58
6	18.1
6	24.72
6	23.12
6	16.28
6	19.24
6	20.89
6	15.88
6	15.74
6	15.23
6	19.42
6	24.72
6	18.1
6	15.74
6	14.2
6	18.94
6	13.39
6	15.5
6	26
6	22.77
6	28.46
6	28.46
6	28.43
6	28.33
6	28.32
6	28.3
6	28.23
6	27.19
6	27.16
6	27.11
6	27.11
6	27.11
6	27.08
6	27.08
6	27.07
6	27.06
6	27.06
6	26.97
6	26.91
6	26.9
6	26.72
6	26.68
6	26.67
6	26.66
6	26.63
6	26.62
6	26.5
6	26.36
6	26.27
6	26.27
6	26.25
6	26.14
6	26.09
6	26.04
6	25.9
6	25.84
6	25.66
6	25.63
6	25.58
6	25.55
6	25.53
6	25.49
6	25.45
6	25.26
6	25.26
8	36.34
8	33.67
8	33.28
8	32.27
8	31.5
8	29.22
8	27.96
8	27.17
8	27.06
8	27.05
8	26.62
8	26.36
8	26.14
8	26.09
8	25.82
8	25.75
8	25.66
8	25.55
8	25.55
8	25.53
8	25.1
8	25.1
8	24.99
8	24.91
8	24.89
8	24.72
8	24.67
8	24.38
8	24.14
8	24.06
8	24.06
8	23.94
8	23.78
8	23.73
8	23.68
8	23.54
8	23.49
8	23.45
8	23.41
8	23.34
8	23.17
8	23.13
8	22.93
8	22.93
8	22.85
8	22.84
8	22.77
8	22.62
8	22.6
8	22.59
8	22.52
8	22.48
8	22.45
8	22.38
8	22.38
8	22.34
8	22.21
8	22.21
8	22.11
8	22.08
8	22.08
8	22.08
8	21.92
8	21.92
8	21.82
8	21.81
8	21.81
8	21.69
8	21.68
8	21.64
8	21.63
8	21.55
8	21.48
8	21.48
8	21.46
8	21.41
8	21.38
8	21.3
8	21.29
8	21.25
8	21.25
8	21.16
8	21.01
8	21.01
8	20.97
8	20.97
8	20.79
8	20.76
8	20.74
8	20.71
8	20.69
8	20.67
8	20.67
8	20.58
8	20.48
8	20.42
8	20.37
8	20.28
8	20.28
8	20.28
8	20.27
8	20.19
8	20.11
8	20.11
8	20.05
8	20.05
8	20.05
8	20.03
8	19.92
8	19.92
8	19.9
8	19.9
8	19.88
8	19.75
8	19.75
8	19.69
8	19.63
8	19.63
8	19.52
8	19.51
8	19.36
8	19.32
8	19.32
8	19.32
8	19.31
8	19.24
8	19.17
8	19.16
8	19.14
8	19.12
8	19.12
8	19.12
8	19.09
8	19.04
8	19.02
8	18.97
8	18.94
8	18.94
8	18.94
8	18.89
8	18.82
8	18.58
8	18.57
8	18.5
8	18.5
8	18.45
8	18.43
8	18.31
8	18.29
8	18.22
8	18.21
8	18.21
8	18.1
8	18.05
8	18.05
8	17.98
8	17.93
8	17.93
8	17.8
8	17.66
8	17.64
8	17.45
8	17.3
8	17.28
8	17.26
8	17.24
10	38.81
10	35.74
10	35.74
10	35.46
10	35.1
10	34.43
10	33.11
10	30.92
10	30.92
10	30.87
10	30.56
10	29.74
10	29.01
10	28.49
10	28.46
10	28.08
10	27.91
10	27.9
10	27.46
10	27.27
10	27.11
10	27.08
10	26.63
10	26.5
10	26
10	26
10	25.67
10	25.6
10	25.6
10	25.6
10	25.44
10	25.1
10	25.07
10	25.01
10	24.98
10	24.91
10	24.91
10	24.87
10	24.87
10	24.82
10	24.72
10	24.72
10	24.69
10	24.63
10	24.63
10	24.49
10	24.47
10	24.46
10	24.38
10	24.38
10	24.38
10	24.18
10	24.09
10	23.99
10	23.68
10	23.68
10	23.62
10	23.48
10	23.45
10	23.43
10	23.14
10	23.13
10	23.13
10	23.12
10	23.12
10	22.97
10	22.93
10	22.77
10	22.77
10	22.69
10	22.55
10	22.42
10	22.33
10	22.25
10	22.24
10	22.21
10	22.21
10	22.21
10	21.99
10	21.95
10	21.83
10	21.69
10	21.66
10	21.66
10	21.64
10	21.64
10	21.64
10	21.6
10	21.59
10	21.51
10	21.48
10	21.48
10	21.46
10	21.46
10	21.4
10	21.39
10	21.38
10	21.38
10	21.3
10	21.3
10	21.29
10	21.25
10	21.25
10	21.16
10	21.11
10	21.09
10	20.97
10	20.97
10	20.97
10	20.97
10	20.97
10	20.94
10	20.91
10	20.9
10	20.89
10	20.87
10	20.87
10	20.85
10	20.79
10	20.79
10	20.75
10	20.74
10	20.7
10	20.67
10	20.59
10	20.59
10	20.5
10	20.47
10	20.46
10	20.29
10	20.14
10	20.11
10	20.08
10	20.05
10	20.01
10	20
10	19.9
10	19.9
10	19.82
10	19.82
10	19.82
10	19.81
10	19.81
10	19.77
10	19.77
10	19.76
10	19.76
10	19.75
10	19.73
10	19.66
10	19.6
10	19.53
10	19.46
10	19.42
10	19.32
10	19.31
10	19.31
10	19.31
10	19.31
10	19.24
10	19.12
10	19.07
10	19.07
10	19.025
10	18.94
10	18.94
10	18.94
10	18.83
10	18.79
10	18.76
10	18.76
10	18.76
10	18.76
10	18.76
10	18.74
10	18.63
10	18.62
10	18.59
10	18.59
10	18.57
10	18.56
10	18.4
10	18.36
10	18.36
10	18.26
10	18.26
10	18.24
10	18.22
10	18.1
10	18.1
10	18.05
10	18.05
10	18
10	17.97
10	17.93
10	17.8
10	17.8
10	17.66
10	17.66
10	17.62
10	17.6
10	17.58
10	17.56
10	17.45
10	17.38
10	17.38
10	17.38
10	17.26
10	17.26
10	17.26
10	17.24
10	17.13
10	17.07
10	17.06
10	16.97
10	16.97
10	16.88
10	16.84
10	16.74
10	16.58
10	16.58
10	16.55
10	16.55
10	16.49
10	16.32
10	16.28
10	16.28
10	16.28
10	16.23
10	16.09
10	15.88
10	15.88
10	15.83
10	15.61
10	15.5
10	15.5
10	15.36
10	15.23
10	15.23
10	15.21
10	15.196
10	15.19
10	15.19
10	14.9
10	14.86
10	14.83
10	13.25
10	13.18
10	13.12
10	36.85
12	36.65
12	32.48
12	31.6
12	31.35
12	30.63
12	30.57
12	30.56
12	30.44
12	30.05
12	29.99
12	29.99
12	29.96
12	29.64
12	29.55
12	28.59
12	28.51
12	28.46
12	28.46
12	28.43
12	28.33
12	28.32
12	28.3
12	28.23
12	28.21
12	28.14
12	28.14
12	28.03
12	28.01
12	28.01
12	27.96
12	27.96
12	27.96
12	27.91
12	27.91
12	27.38
12	27.31
12	27.11
12	27.11
12	27.11
12	27.08
12	27.08
12	27.07
12	27.06
12	27.06
12	26.97
12	26.91
12	26.9
12	26.72
12	26.68
12	26.67
12	26.66
12	26.63
12	26.62
12	26.62
12	26.5
12	26.36
12	26.27
12	26.27
12	26.25
12	25.55
12	25.53
12	25.49
12	25.45
12	25.26
12	25.26
12	25.19
12	25.08
12	24.72
12	24.72
12	24.66
12	24.62
12	24.62
12	24.59
12	24.54
12	24.46
12	24.18
12	24.13
12	24.02
12	23.99
12	23.94
12	23.8
12	23.59
12	23.54
12	23.54
12	23.45
12	23.43
12	23.34
12	23.04
12	23.02
12	22.93
12	22.93
12	22.84
12	22.84
12	22.77
12	22.76
12	22.75
12	22.75
12	22.38
12	22.35
12	22.24
12	22.21
12	22.2
12	22.11
12	22.08
12	22.06
12	22.04
12	22.04
12	22
12	21.81
12	21.71
12	21.68
12	21.66
12	21.64
12	21.64
12	21.56
12	21.55
12	21.55
12	21.55
12	21.38
12	21.33
12	21.31
12	21.29
12	21.29
12	21.29
12	21.25
12	21.24
12	21.19
12	21.11
12	21.11
12	21.11
12	21.05
12	21.02
12	21.01
12	20.97
12	20.97
12	20.97
12	20.79
12	20.75
12	20.75
12	20.7
12	20.7
12	20.7
12	20.69
12	20.67
12	20.67
12	20.64
12	20.57
12	20.57
12	20.5
12	20.5
12	20.47
12	20.44
12	20.38
12	20.37
12	20.37
12	20.28
12	20.28
12	20.28
12	20.28
12	20.2
12	20.19
12	20.17
12	20.08
12	20.06
12	20.05
12	19.98
12	19.9
12	19.86
12	19.77
12	19.72
12	19.66
12	19.53
12	19.52
12	19.52
12	19.51
12	19.42
12	19.42
12	18.74
12	18.7
12	18.69
12	18.69
12	18.57
12	18.56
12	18.36
12	18.26
12	18.25
12	18.14
12	18.1
12	18.1
12	18.05
12	18.05
12	18.05
12	17.93
12	17.73
12	17.62
12	17.62
12	17.46
12	17.06
12	17.06
12	17.06
12	17.03
12	16.91
12	16.83
12	16.78
12	16.67
12	16.67
12	16.61
12	16.14
12	16.14
12	16.14
12	16.09
12	16.03
12	15.98
12	15.88
12	15.81
12	15.73
12	15.36
12	15.13
12	14.55
12	13.95
12	13.81
12	13.69
12	12.75
14	23.14
14	21.46
14	35.46
14	38.81
14	30.56
14	24.91
14	13.86
14	15.21
14	24.47
14	35.1
14	34.43
14	20.9
14	23.48
14	33.11
14	15.25
14	16.45
14	16.32
14	14.83
14	21.09
14	22.33
14	21.51
14	20.46
14	19.73
14	16.84
14	26.5
14	27.91
14	17.38
14	18.76
14	21.4
14	15.36
14	16.58
14	19.46
14	30.87
14	19.31
14	19.81
14	17.26
14	18.74
14	17.38
14	27.27
14	30.92
14	19.66
14	18.83
14	15.7
14	22.25
14	21.69
14	19.31
14	17.6
14	19.31
14	17.26
14	19.81
14	44.86
14	28.49
14	24.63
14	15.83
14	16.97
14	14.4
14	27.08
14	28.46
14	20.29
14	19.82
14	19.82
14	15.7
14	23.68
14	18.59
14	35.74
14	18.26
14	25.01
14	16.49
14	29.74
14	18.79
14	18
14	16.49
14	15.36
14	21.38
14	19.77
14	20.59
14	24.63
14	24.49
14	15.68
[truncated: 2,153 more rows]

## Sheet: Fig2b-c-External stressors
Population performance of artifically customized populations under stressors - Fig. 2b-c
Stressor	phenotype	Survival rate
drought	Mobile	0.35108
drought	Mobile	0.324644
drought	Mobile	0.295299
drought	Nonmobile	0.640984
drought	Nonmobile	0.633443
drought	Nonmobile	0.569344
drought	M2NM8	0.555595
drought	M2NM8	0.592286
drought	M2NM8	0.510065
drought	M8NM2	0.425881
drought	M8NM2	0.457942
drought	M8NM2	0.397866
H2O2	Mobile	0.0421456
H2O2	Mobile	0.0268199
H2O2	Mobile	0.0229885
H2O2	Nonmobile	0.395902
H2O2	Nonmobile	0.277697
H2O2	Nonmobile	0.406082
H2O2	M2NM8	0.140254
H2O2	M2NM8	0.163247
H2O2	M2NM8	0.125692
H2O2	M8NM2	0.0676541
H2O2	M8NM2	0.053179
H2O2	M8NM2	0.0607098
NaCl	Mobile	0.11214
NaCl	Mobile	0.0965648
NaCl	Mobile	0.0809898
NaCl	Non-mobile	0.46118
NaCl	Non-mobile	0.498043
NaCl	Non-mobile	0.483141
NaCl	M2NM8	0.211073
NaCl	M2NM8	0.253288
NaCl	M2NM8	0.195487
NaCl	M8NM2	0.167861
NaCl	M8NM2	0.178959
NaCl	M8NM2	0.215028

## Sheet: Fig.2a-Standard condition
Population performance under standard condition - Fig. 2a
Time	Phenotype	Number
0	Mobile	11465.6
0	Mobile	9955.12
0	Mobile	10710.3
1	Mobile	17094.9
1	Mobile	17684.4
1	Mobile	14606
2	Mobile	22046.6
2	Mobile	23107.6
2	Mobile	19393.9
3	Mobile	25587.8
3	Mobile	23884.9
3	Mobile	24801.8
4	Mobile	28950
4	Mobile	33927.9
4	Mobile	34146.2
5	Mobile	38862
5	Mobile	39298.7
5	Mobile	36602.9
6	Mobile	40358.1
6	Mobile	41220
6	Mobile	40434
7	Mobile	42940
7	Mobile	49778.3
7	Mobile	45206.9
8	Mobile	54705.3
8	Mobile	59312.5
8	Mobile	59551.9
9	Mobile	59005.1
9	Mobile	53620.9
9	Mobile	65642.2
10	Mobile	65847.1
10	Mobile	77374.8
10	Mobile	75742.3
11	Mobile	79235.5
11	Mobile	84361.2
11	Mobile	73703.2
0	Non-mobile	10584.5
0	Non-mobile	12300.9
0	Non-mobile	10439
1	Non-mobile	12308.3
1	Non-mobile	14160.3
1	Non-mobile	11277.7
2	Non-mobile	9088.84
2	Non-mobile	15226.5
2	Non-mobile	22882.8
3	Non-mobile	17372.8
3	Non-mobile	16061
3	Non-mobile	8925.16
4	Non-mobile	8734.23
4	Non-mobile	15262.9
4	Non-mobile	17152.4
5	Non-mobile	11145
5	Non-mobile	8487.93
5	Non-mobile	8665.46
6	Non-mobile	12901.8
6	Non-mobile	17490.3
6	Non-mobile	14008.8
7	Non-mobile	12331.4
7	Non-mobile	12706.4
7	Non-mobile	13139.4
8	Non-mobile	12172.1
8	Non-mobile	17535.3
8	Non-mobile	8261.51
9	Non-mobile	7363.11
9	Non-mobile	10923.9
9	Non-mobile	20149.6
10	Non-mobile	14994.7
10	Non-mobile	10853.7
10	Non-mobile	6917.39
11	Non-mobile	8950.1
11	Non-mobile	11363.7
11	Non-mobile	11071.6
0	M2NM8	10003
0	M2NM8	10792
0	M2NM8	11073
1	M2NM8	11667.9
1	M2NM8	12436
1	M2NM8	11528.4
2	M2NM8	10257.7
2	M2NM8	14521.8
2	M2NM8	14736.7
3	M2NM8	13956.9
3	M2NM8	12948.8
3	M2NM8	9501.49
4	M2NM8	10234
4	M2NM8	14551.4
4	M2NM8	15556.4
5	M2NM8	13443
5	M2NM8	12178.4
5	M2NM8	11729.6
6	M2NM8	14636
6	M2NM8	17143.1
6	M2NM8	15214.5
7	M2NM8	14862.2
7	M2NM8	16420.7
7	M2NM8	15726.7
8	M2NM8	17134.2
8	M2NM8	20784.4
8	M2NM8	16113.8
9	M2NM8	18091.4
9	M2NM8	16282.3
9	M2NM8	23380.6
10	M2NM8	20798.7
10	M2NM8	20997.3
10	M2NM8	18668
11	M2NM8	20400.9
11	M2NM8	22654.1
11	M2NM8	20373.9
0	M8NM2	9983
0	M8NM2	11021
0	M8NM2	10067
1	M8NM2	12308.4
1	M8NM2	12202.2
1	M8NM2	8763.61
2	M8NM2	15285.6
2	M8NM2	15353.7
2	M8NM2	11205.4
3	M8NM2	18423.2
3	M8NM2	16480.6
3	M8NM2	14881.1
4	M8NM2	20844
4	M8NM2	23410.2
4	M8NM2	20487.7
5	M8NM2	27980.7
5	M8NM2	27116.1
5	M8NM2	21961.7
6	M8NM2	29057.8
6	M8NM2	28441.8
6	M8NM2	24260.4
7	M8NM2	30916.8
7	M8NM2	34347.1
7	M8NM2	27124.2
8	M8NM2	39387.8
8	M8NM2	40925.6
8	M8NM2	35731.2
9	M8NM2	42483.7
9	M8NM2	36998.4
9	M8NM2	39385.3
10	M8NM2	47409.9
10	M8NM2	53388.6
10	M8NM2	45445.4
11	M8NM2	57049.6
11	M8NM2	58209.2
11	M8NM2	44221.9

## Sheet: Fig3-Physiological parameters
Differences in physiological parameters between mobile and non-mobile cells - Fig. 3
Type	Phenotype	Value
Fv/Fm	Non-mobile	0.62742
Fv/Fm	Non-mobile	0.68444
Fv/Fm	Non-mobile	0.627882
Fv/Fm	Mobile	0.771291
Fv/Fm	Mobile	0.755748
Fv/Fm	Mobile	0.768437
Dry weight	Non-mobile	1325.24	pg/cell
Dry weight	Non-mobile	1496.18	pg/cell
Dry weight	Non-mobile	1409	pg/cell
Dry weight	Mobile	1015.31	pg/cell
Dry weight	Mobile	846.091	pg/cell
Dry weight	Mobile	1184.53	pg/cell
Lipid	Non-mobile	574.622	pg/cell
Lipid	Non-mobile	500.05	pg/cell
Lipid	Non-mobile	448.33	pg/cell
Lipid	Mobile	218.575	pg/cell
Lipid	Mobile	182.219	pg/cell
Lipid	Mobile	218.575	pg/cell
Starch	Non-mobile	141.377	pg/cell
Starch	Non-mobile	154.144	pg/cell
Starch	Non-mobile	129.843	pg/cell
Starch	Mobile	73.5513	pg/cell
Starch	Mobile	64.5245	pg/cell
Starch	Mobile	80.3605	pg/cell
Lipid ratio	Non-mobile	0.433599
Lipid ratio	Non-mobile	0.334217
Lipid ratio	Non-mobile	0.31819
Lipid ratio	Mobile	0.215279
Lipid ratio	Mobile	0.215366
Lipid ratio	Mobile	0.184525
Starch ratio	Non-mobile	0.10668
Starch ratio	Non-mobile	0.103025
Starch ratio	Non-mobile	0.0921521
Starch ratio	Mobile	0.0724422
Starch ratio	Mobile	0.0762619
Starch ratio	Mobile	0.0678418

## Sheet: Fig4_transcripts
TPM of analyzed DEGs between mobile and non-mobile genes - Fig. 4
Type	Gene name	Catagory	Nonmobile1	Nonmobile2	Nonmobile3	Mobile1	Mobile2	Mobile3
Physiological indicator	LHCA1	photosynthesis	268.82	347.26	326.77	3912.04	3900.13	3201.7	TPM
Physiological indicator	LHCA3	photosynthesis	506.5	511.39	526.93	1255.16	1328.63	1188.14	TPM
Physiological indicator	LHCA4	photosynthesis	474.42	458.37	479.38	2237.3	2041	1405.02	TPM
Physiological indicator	LHCA5	photosynthesis	1218.55	1181.69	1228.35	2709.92	2852.46	2670.55	TPM
Physiological indicator	LHCB2	photosynthesis	3890.24	3524.15	3725.29	17378.8	17786.5	16781.1	TPM
Physiological indicator	LHCB4	photosynthesis	406.21	361.14	386.8	1448.5	1436.85	1384.63	TPM
Physiological indicator	LHCB5	photosynthesis	1240.87	1177.46	1245.73	4000.73	3899.79	3555.87	TPM
Physiological indicator	ZEP	carotenoid	69.37	64.13	65.25	211.13	185.73	199.04	TPM
Physiological indicator	ZDS	carotenoid	77.6	81.7	79.55	4.1	2.3	2.14	TPM
Physiological indicator	PDS	carotenoid	93.16	100.46	97.06	13.86	12.2	10.63	TPM
Physiological indicator	lcyB	carotenoid	137.7	144.91	144.26	28.64	27.1	42.31	TPM
Physiological indicator	crtW	carotenoid	25.09	33.8	25.11	1.94	1.61	1.7	TPM
Physiological indicator	crtB	carotenoid	48.34	48.06	47.27	3.96	3.95	3.97	TPM
Physiological indicator	accB	lipid	211.25	167.34	163.35	43.23	51.83	62.63	TPM
Physiological indicator	accC	lipid	464.78	520.06	535.98	130.47	162.31	156.59	TPM
Physiological indicator	accD	lipid	155.84	142.8	151.58	55.53	61.67	56.33	TPM
Physiological indicator	fabD	lipid	119.3	123.38	108.5	41.28	42.69	42.66	TPM
Physiological indicator	fabG	lipid	82.37	82.86	87	20.53	25.62	25.89	TPM
Physiological indicator	fabH	lipid	62.74	61.82	71.23	22.35	17.09	11.2	TPM
Physiological indicator	fabI	lipid	105.66	105.11	110.34	51.96	56.72	40.62	TPM
Physiological indicator	FAD3	lipid	95.8	108.94	94.97	5.65	3.97	3.22	TPM
Physiological indicator	FAD4	lipid	8.15	10.88	9.67	4.88	5.18	2.85	TPM
Physiological indicator	paaH	lipid	0.33	0.1	0.1	13	9.46	7.49	TPM
Physiological indicator	AMY	starch	74.67	75.13	75.52	35.47	31.29	32.37	TPM
Physiological indicator	BAMY	starch	9.11	9.93	9.04	4.57	5.61	4.46	TPM
Physiological indicator	SS	starch	30.14	23.72	28.39	9.21	9.16	7.79	TPM
Physiological indicator	CBM20	starch	77.98	76.12	78.42	14.83	14.02	14.69	TPM
Physiological indicator	treX	starch	64.24	55.11	54.51	30.12	26.66	30.4	TPM
Physiological indicator	malQ	starch	116.36	99.81	108.18	273.96	252	241.93	TPM
Physiological indicator	WAXY	starch	100.79	93.8	93.85	25.14	27.41	28.8	TPM
MAPK pathway	Serine/threonine-protein kinase | K14498		21.26	20.7	20.75	48.17	49.01	53.8	TPM
MAPK pathway	Calcium-dependent protein kinase kinase 1 | K00908		0.96	0.76	0.51	1.91	2.44	3.1	TPM
MAPK pathway	Calmodulin-like protein 6 | K02183		3.44	1.62	3.31	18.05	17.15	17.45	TPM
MAPK pathway	Calcium-binding protein | K13448		17.71	14.37	15.67	39.47	38.12	36.79	TPM
MAPK pathway	Calmodulin-like protein 4 | K02183		5.25	7.27	3.15	15.13	22.7	20.59	TPM
MAPK pathway	Mitogen-activated protein kinase 2 | K20603		4.1	3.81	3.97	15.84	17.05	17.31	TPM
MAPK pathway	Protein PR1 | K13449		0.45	0.45	0.52	4.99	5.03	6.53	TPM
MAPK pathway	Serine/threonine-protein kinase | K20607		3.32	4.91	4.41	16.4	20.14	15.06	TPM
MAPK pathway	Mitogen-activated protein kinase 6 | K14512		5.88	5.33	6.25	18.53	17.17	18.85	TPM
MAPK pathway	Nucleoside diphosphate kinase | K00940		2.58	1.65	2.5	12.75	11.95	10.93	TPM
MAPK pathway	Mitogen-activated protein kinase 7 | K04431		0.3	0.22	0.31	2.35	1.8	1.66	TPM
MAPK pathway	Mitogen-activated protein kinase 11 | K04419		15.13	15.01	13.07	72.81	68.15	70.82	TPM
MAPK pathway	P-type copper ion transporter | K17686		54.73	49.19	62.76	22.78	6.87	29.76	TPM
MAPK pathway	PPM-type phosphatase protein | K14497		1.41	0.93	2.35	0	0	0	TPM
MAPK pathway	Calmodulin-like protein 3 | K02183		32.21	63.78	31.9	16.31	18.34	23.8	TPM

## Sheet: Fig5a-Rediversification
Phenotypic rediversification of mobile and non-mobile population - Fig. 5a
Time	phenotype	number (cell/mL)
0	Mobile	8238.72
0	Mobile	10985
0	Mobile	9955.12
1	Mobile	14218.3
1	Mobile	14684.5
1	Mobile	11654.4
2	Mobile	15556.2
2	Mobile	15556.2
2	Mobile	13901.3
3	Mobile	16449.9
3	Mobile	21547
3	Mobile	18419.2
4	Mobile	26319.8
4	Mobile	18905.8
4	Mobile	28544
5	Mobile	29285.4
5	Mobile	37070.2
5	Mobile	35587.4
6	Mobile	38182.3
6	Mobile	40406.5
6	Mobile	45225.6
7	Mobile	62648.6
7	Mobile	58200.2
7	Mobile	66307.1
8	Mobile	65614.2
8	Mobile	78169.6
8	Mobile	70062.6
9	Mobile	77476.7
9	Mobile	76364.6
9	Mobile	76364.6
10	Mobile	80756.7
10	Mobile	86373.5
10	Mobile	81175.8
0	Non-mobile	8650.66
0	Non-mobile	10092.4
0	Non-mobile	7002.91
1	Non-mobile	12015.4
1	Non-mobile	12451.4
1	Non-mobile	11150.7
2	Non-mobile	15059.8
2	Non-mobile	11253.4
2	Non-mobile	12080.9
3	Non-mobile	19809.4
3	Non-mobile	13206.3
3	Non-mobile	20852
4	Non-mobile	19647.2
4	Non-mobile	20759.3
4	Non-mobile	20759.3
5	Non-mobile	22983.5
5	Non-mobile	21130
5	Non-mobile	26690.5
6	Non-mobile	38923.7
6	Non-mobile	38182.3
6	Non-mobile	43742.8
7	Non-mobile	58941.6
7	Non-mobile	44113.5
7	Non-mobile	43001.4
8	Non-mobile	56717.4
8	Non-mobile	62648.6
8	Non-mobile	67467.7
9	Non-mobile	75993.9
9	Non-mobile	78218.1
9	Non-mobile	91563.3
10	Non-mobile	83778.6
10	Non-mobile	84520
10	Non-mobile	91934

## Sheet: Fig5b-composition
Population composition of phenotypic diversification experiment - Fig. 5b
Starting phenotype	ending phenotype	number (cell/mL)
Non-mobile	Mobile	65850
Non-mobile	Mobile	68545.7
Non-mobile	Mobile	73455.3
Non-mobile	Non-mobile	17928.6
Non-mobile	Non-mobile	15974.3
Non-mobile	Non-mobile	18478.7
Mobile	Mobile	68158.6
Mobile	Mobile	70999
Mobile	Mobile	65486.5
Mobile	Non-mobile	12598
Mobile	Non-mobile	15374.5
Mobile	Non-mobile	15689.3

[truncated: 4 more sheets: Supp_Fig1_nutrient dynamics, NaCl stress growth curve, Supp_Fig_2_NaCl , Supp_Fig_3_4 strains]
